# Supplementary material for: Impact of Capsid and Genomic Integrity Tests on Norovirus Extraction Recovery Rates
Source: Foods. 2023 Feb 15;12(4):826. doi: 10.3390/foods12040826 (PMC9957022; doi:10.3390/foods12040826)
Supplement: Supplementary file 1 [file foods-12-00826-s001.zip]

Archive with 5 entries (5 files):
- Supplementary Figure S1 Flow charts.pdf
- Supplementary Figure S2 Primer and probe locations.pdf
- Supplementary Materials Table S1 Primers probes and RNA transcripts used in this study.pdf
- Supplementary Materials Table S2 Impact of Different Capsid Integrity Treatments without matrices.pdf
- Supplementary Materials Table S3 Impact of Different Capsid Integrity Treatments with matrices.pdf
